# Supplementary material for: Molecular Pathological Diagnosis of Thyroid Tumors Using Spatially Resolved Metabolomics
Source: Molecules. 2022 Feb 18;27(4):1390. doi: 10.3390/molecules27041390 (PMC8876246; doi:10.3390/molecules27041390)
Supplement: Supplementary file 1 [file molecules-27-01390-s001.zip]

Archive with 1 entries (1 files):
- molecules-1548443-supplementary.pdf
